# Supplementary material for: “When She Says Daddy”: Black Fathers’ Recidivism following Reentry from Jail
Source: Int J Environ Res Public Health. 2022 Mar 16;19(6):3518. doi: 10.3390/ijerph19063518 (PMC8949043; doi:10.3390/ijerph19063518)
Supplement: Supplementary file 1 [file ijerph-19-03518-s001.zip]

Archive with 1 entries (1 files):
- ijerph-1615955-supplementary.pdf
